# Supplementary material for: Hydrophobic Mesoporous Silica-Coated Solid-Phase Microextraction Arrow System for the Determination of Six Biogenic Amines in Pork and Fish
Source: Foods. 2023 Jan 28;12(3):578. doi: 10.3390/foods12030578 (PMC9914681; doi:10.3390/foods12030578)
Supplement: Supplementary file 1 [file foods-12-00578-s001.zip]

Archive with 1 entries (1 files):
- foods-2151223-supplementary.pdf
